# Supplementary material for: Counting Small Particles in Electron Microscopy Images—Proposal for Rules and Their Application in Practice
Source: Nanomaterials (Basel). 2022 Jun 29;12(13):2238. doi: 10.3390/nano12132238 (PMC9268650; doi:10.3390/nano12132238)
Supplement: Supplementary file 1 [file nanomaterials-12-02238-s001.zip]

Archive with 1 entries (1 files):
- nanomaterials-1774246-supplementary.pdf
